# Supplementary material for: Evaluating Effectiveness of Outpatient Monitoring in Type 2 Diabetes: The One-Year Experience in an Italian Group of Primary Care
Source: Int J Environ Res Public Health. 2021 Nov 3;18(21):11540. doi: 10.3390/ijerph182111540 (PMC8583604; doi:10.3390/ijerph182111540)
Supplement: Supplementary file 1 [file ijerph-18-11540-s001.zip]

Archive with 1 entries (1 files):
- ijerph-1384094-supplementary.pdf
